# Supplementary material for: Trends and Hotspots Concerning Macular Hole between 2002 and 2021: A 20-Year Bibliometric Study
Source: J Pers Med. 2022 Dec 29;13(1):75. doi: 10.3390/jpm13010075 (PMC9860867; doi:10.3390/jpm13010075)
Supplement: Supplementary file 1 [file jpm-13-00075-s001.zip]

Archive with 1 entries (1 files):
- jpm-2050083-supplementary.pdf
